# Supplementary material for: Waste management CDM projects barriers NVivo 10® qualitative dataset
Source: Data Brief. 2017 Oct 10;15:595–9. doi: 10.1016/j.dib.2017.10.014 (PMC5655383; doi:10.1016/j.dib.2017.10.014)
Supplement: Supplementary file 1 — Supplementary material [file mmc1.zip]

Archive with 3 entries (3 files):
- Conflict Bufoni.pdf
- Conflict Luciano.pdf
- Conflict Araceli.pdf
